# Supplementary material for: Prevalence and Genotype Distribution of Sapovirus in China: A Systematic Review and Meta‐Analysis
Source: Glob Chall. 2025 Aug 5;9(9):e00369. doi: 10.1002/gch2.202400369 (PMC12418334; doi:10.1002/gch2.202400369)
Supplement: Supplementary file 2 — Supporting Information [file GCH2-9-e00369-s001.xlsx]

## Sheet: Total
Routine surveillance						Inapparent infection during routine surveillance					Detection rate of outbreaks					Prevalence of outbreaks					Inapparent infection during outbreaks
Study	Samples	Year	Total	Event		Study	Year	Total	Event		Study	Year	Total	Event		Study	Year	Total	Event		Study	Year	Total	Event
Kuang Xiaozhou	Feces	2024	546	5		He Liying	2017	170	0		Chen Xiaobin	2024	43	20		Xing Yan	2018	33	14		Chen Xiaobin	2024	23	6
Wu Qian	Feces	2024	526	5		Zhang Shun-Xian	2016	319	0		Tian Jun	2023	46	22		Tian Jun	2023	4056	46		Shi Rongjie	2023	52	6
Wu Jianmei	Feces	2024	1348	14		*Li L L	2016	461	19		Shi Rongjie	2023	26	3		Li Janyi	2020	3531	422		Zou Lin	2023	5	0
Xu Kai	Feces	2024	1706	34		*Li Ke	2015	271	0		*Yao Ping	2023	50	28		Shi Rongjie	2023	2256	26		*Feng Taicong	2022	46	7
Ji Xiaolei	Feces	2024	712	28		Li Xiaole	2012	428	13		Wang Peng	2023	17	11		*Yao Ping	2023	8004	118		Li DongLiang	2022	5	0
Dong Mei	Feces	2023	392	2		Li Bowen	2010	89	2		*Su Lingxuan	2023	105	60		Wang Peng	2023	72	34		Zhu Lin	2021	2	0
Geng Xiayu	Feces	2023	2914	14		Cheng Weixia	2008	98	0		Zou Lin	2023	83	39		*Feng Taicong	2022	5068	120		Li Janyi	2020	9	4
Huang Xianglin	Feces	2023	2169	56							*Feng Taicong	2022	107	39		Li DongLiang	2022	2144	66		*Guo Li	2020	15	2
Jiao Yang	Feces	2023	748	21							Li DongLiang	2022	14	5		Zhu Lin	2021	27	12		Huang YanFei	2019	27	9
Kang Qian	Feces	2023	2430	26							Zhu Lin	2021	6	5		Li Yang	2020	65	13		Xing Yan	2018	11	1
Li Shuang	Feces	2023	1522	44							*Wu FangTzy	2021	16	13		*Guo Li	2020	301	78		*Wang Jinjin	2018	3	1
Liang Yufeng	Feces	2023	214	8							Li Janyi	2020	49	19		Huang YanFei	2019	53	26
Liu Mingqi	Feces	2023	763	1							Li Yang	2020	9	5		Xu Chunhua	2014	337	32
Luo Shuhua	Feces	2023	450	20							*Guo Li	2020	56	34		He Yaqing	2012	200	27
Shabiremu Tohetamu	Feces	2023	1173	39							Yan Yuxiao	2020	11	7		Yan Yuxiao	2020	1945	482
Wu Bingshan	Feces	2023	1601	10							Huang Siyue	2020	14	6		Zou Lin	2023	1588	996
Yao Wei	Feces	2023	797	4							Huang YanFei	2019	24	23		Huang Siyue	2020	11800	90
Zhang Qiang	Feces	2023	1334	36							Xing Yan	2018	14	9		*Wang Jinjin	2018	77	29
Gao Qiao	Feces	2023	1514	11							*Wang Jinjin	2018	19	15		Chen Xiaobin	2024	1961	148
Chen Caiping	Feces	2022	464	10							Long DongLing	2017	14	11
Chen Shuang	Feces	2022	263	14							Wang Yan	2015	25	15
Cheng Ruiduo	Feces	2022	468	10							Xu Chunhua	2014	6	6
Duan Jinqi	Feces	2022	350	2							He Yaqing	2012	7	4
Han Siyuan	Feces	2022	982	9							Wu FangTzy	2008	8	7
He Fang	Feces/Anal swabs	2022	544	4
Luo Lingfei	Feces	2022	1839	74
Ma Xiaozhen	Feces	2022	2520	55
Mao Junwen	Feces	2022	96	5
Shabiremu Tohetamu	Feces	2022	445	36
Yao Shengping	Feces	2022	316	12
Tang Xiang	Feces	2022	1352	14
Wang Gang	Feces	2022	5072	209
Sun Zhenlu	Feces	2022	713	3
*Cao Yihui	Feces	2021	2262	58
Hu Jianying	Feces	2021	418	28
Hu Yue	Feces	2021	1561	14
Jin Di	Feces	2021	1347	17
Kuang Xiaozhou	Feces	2021	805	19
Li Jing	Feces	2021	1957	66
Yuan Yan	Feces	2021	2494	62
Zhang Weiwei	Feces	2021	1870	4
Cao Ran-Ran	Feces	2021	1181	30
Luo Xin	Feces	2021	656	12
Chang Hailing	Feces	2021	2692	80
Bi Wenjun	Feces	2020	1041	38
Li Xiaoyu	Feces	2020	1061	5
Shang Xiaochun	Feces	2020	1350	57
Su Cheng	Feces	2020	1042	21
Zhang Wenqiang	Feces	2020	1397	108
Wu Limeng	Feces	2020	6051	153
*Wang Jin-Xia	Feces	2020	1216	37
Zeng Hao	Feces	2019	1855	66
Gao Lu	Feces	2019	1536	21
Guan Hongxia	Feces	2019	3048	10
Lin Lin	Feces	2019	1017	22
Wang Fang	Feces	2019	219	0
Yuan Jianming	Feces	2019	428	0
Zhang Hailong	Feces	2019	838	9
Zhang Junying	Feces	2019	181	4
Xue Liang	Feces	2019	569	11
*Chen Chong	Feces	2019	3060	47
Cheng Sisi	Feces	2018	1250	60
Gong Xiaohuan	Feces	2018	9492	194
Gong Chunhua	Feces	2018	617	13
Guo Limin	Feces	2018	463	6
Jiang Xiao	Feces/Anal swabs	2018	300	7
Jin Jing	Feces	2018	3009	0
Luo Kaiwei	Feces	2018	1123	17
Tan Weiwei	Feces	2018	363	3
Zhang Yalin	Feces	2018	303	13
He Liying	Feces	2017	850	3
Su Tong	Feces	2017	2211	52
Sun Jingshuang	Feces	2017	201	5
Wang Haiyan	Feces	2017	671	12
Xie Sirou	Feces	2017	600	14
Yuan Lu	Feces	2017	400	10
Zhou Ying	Feces	2017	1754	95
Chen Wanbing	Feces	2016	511	24
Ding Ming	Feces	2016	4214	69
Pang Beibei	Feces	2016	1368	105
Su Jing	Feces	2016	987	6
Wang Dongyue	Anal swabs	2016	2462	13
Xu Zhongqing	Feces	2016	1554	40
Zhao Jiayong	Feces	2016	2541	51
Zheng Shufa	Feces	2016	9364	100
*Zhou Yongkang	Feces	2016	3175	22
Shen Hongwei	Feces	2016	412	9
Zhang Shun-Xian	Feces	2016	1121	3
*Li L L	Feces	2016	461	30
Dong Hongyan	Feces	2015	336	7
Hong Zhantong	Feces	2015	1587	11
Jin Miao	Feces	2015	519	19
Luo Xin	Feces	2015	273	4
Xie Jing	Feces	2015	232	8
*Yu Jianxing	Feces	2015	41553	467
Zhang Min	Feces	2015	532	10
Zhang Yonghong	Feces	2015	286	14
Zhang D-M	Feces	2015	1128	14
Lu Lijuan	Feces	2015	436	2
*Li Ke	Feces	2015	508	5
Chen Huifang	Feces	2014	709	9
Hong Wansheng	Feces	2014	507	12
Li Ruiqiang	Feces	2014	282	8
Qiao Kun	Feces	2014	539	7
Xiang Jingyao	Feces	2014	331	10
Zhao Jin	Feces	2014	2416	65
Wu Wei	Feces	2014	983	15
Wang Gang	Feces	2014	1125	42
An Shuyi	Feces	2013	639	2
Fei Yi	Feces	2013	619	17
Hu Tingting	Feces	2013	487	9
Lu Lijuan	Feces	2013	1110	2
Miu Guozhong	Feces	2013	66	1
Shabiremu Tohetamu	Feces	2013	379	4
Ye Hongyan	Feces	2013	900	44
Chen Shih-Yen	Feces	2013	755	6
*Chen Yu	Feces	2013	811	36
Li Xiaole	Feces	2012	428	5
Li Xiaoyi	Feces	2012	414	11
Lin Qian	Feces	2012	300	4
Wang Yongxia	Feces	2012	295	12
Liu Zhihua	Feces	2011	985	10
Tan Dongmei	Feces	2011	412	19
Wang Yange	Feces	2011	852	16
ZhuGe Xiaoling	Feces	2011	920	11
ZhuGe Xiaoling	Feces	2011	2144	130
Gong Zhixiang	Feces	2010	910	59
Li Bowen	Feces	2010	345	5
Li Yongqing	Feces	2010	2118	28
Liu Li-Juan	Feces	2022	503	2
*Chang Zhaorui	Feces	2009	1100	10
Jin Yu	Feces	2009	544	6
Cheng Weixia	Feces	2008	286	5
Ye Xinhua	Feces	2008	1062	12
*Sun Yaping	Feces	2006	414	5

## Sheet: Subgroups
Category of Cases						Periods of monitoring						Per capita income of every province						Geographical distribution						Gender						Seasons						Age						Age
Author	Year	Total	Event	Group		Author	Year	Total	Event	Group		Author	Year	Total	Event	Group		Author	Year	Total	Event	Group		Author	Year	Total	Event	Group		Author	Year	Total	Event	Group		Study	Year	Total	Event	Age(year)		Study	Year	Total	Event	Age(year)		Study	Year
Kuang Xiaozhou	2024	546	5	Inpatient cases		Kuang Xiaozhou	2024	546	5	During the COVID-19 epidemic		Kuang Xiaozhou	2024	546	5	high-income		Kuang Xiaozhou	2024	546	5	southern		Wang Gang	2022	3056	131	male		Shabiremu Tohetamu	2023	301	2	spring		Jiao Yang	2023	592	12	＜3 years		Jiao Yang	2023	156	9	3-5.9 years		Luo Shuhua	2023
Wu Qian	2024	526	5	Inpatient cases		Wu Qian	2024	526	5	During the COVID-19 epidemic		Wu Qian	2024	526	5	low-income		Wu Qian	2024	526	5	northern		Wang Gang	2022	2016	78	female		Zhang Qiang	2023	378	8	spring		Liu Mingqi	2023	746	1	＜3 years		Liu Mingqi	2023	17	0	3-5.9 years		Zhang Qiang	2023
Wu Jianmei	2024	1348	14	Inpatient cases		Wu Jianmei	2024	1348	14	Both periods included		Wu Jianmei	2024	1348	14	low-income		Wu Jianmei	2024	1348	14	northern		Jin Jing	2018	1976	0	male		Shabiremu Tohetamu	2023	278	13	summer		Luo Shuhua	2023	129	6	＜3 years		Luo Shuhua	2023	22	1	3-5.9 years		Hu Yue	2021
Xu Kai	2024	1706	34	Unknow		Xu Kai	2024	1706	34	During the COVID-19 epidemic		Xu Kai	2024	1706	34	low-income		Xu Kai	2024	1706	34	southern		*Zhou Yongkang	2016	1961	13	male		Zhang Qiang	2023	243	6	summer		Mao Junwen	2022	64	4	＜3 years		Mao Junwen	2022	16	1	3-5.9 years		Pang Beibei	2016
Ji Xiaolei	2024	712	28	Unknow		Ji Xiaolei	2024	712	28	During the COVID-19 epidemic		Ji Xiaolei	2024	712	28	high-income		Ji Xiaolei	2024	712	28	southern		Zhao Jin	2014	1499	43	male		Shabiremu Tohetamu	2023	225	18	autumn		Shabiremu Tohetamu	2022	432	34	＜3 years		Shabiremu Tohetamu	2022	13	2	3-5.9 years		Zhang Yonghong	2015
Dong Mei	2023	392	2	Unknow		Dong Mei	2023	392	2	During the COVID-19 epidemic		Dong Mei	2023	392	2	high-income		Dong Mei	2023	392	2	northern		ZhuGe Xiaoling	2011	1240	75	male		Zhang Qiang	2023	232	6	autumn		Tang Xiang	2022	1229	13	＜3 years		Tang Xiang	2022	79	1	3-5.9 years
Geng Xiayu	2023	2914	14	Unknow		Geng Xiayu	2023	2914	14	Before the COVID-19 epidemic		Geng Xiayu	2023	2914	14	high-income		Geng Xiayu	2023	2914	14	southern		*Zhou Yongkang	2016	1214	9	female		Shabiremu Tohetamu	2023	369	6	winter		*Cao Yihui	2021	393	25	＜3 years		*Cao Yihui	2021	25	3	3-5.9 years
Huang Xianglin	2023	2169	56	Both of them		Huang Xianglin	2023	2169	56	Before the COVID-19 epidemic		Huang Xianglin	2023	2169	56	high-income		Huang Xianglin	2023	2169	56	northern		Li Jing	2021	1106	35	male		Zhang Qiang	2023	481	16	winter		Hu Jianying	2021	393	25	＜3 years		Hu Jianying	2021	25	3	3-5.9 years
Jiao Yang	2023	748	21	Outpatient cases		Jiao Yang	2023	748	21	Both periods included		Jiao Yang	2023	748	21	high-income		Jiao Yang	2023	748	21	northern		Zhou Ying	2017	1043	60	male		Chen Shuang	2022	68	2	spring		Hu Yue	2021	1411	13	＜3 years		Hu Yue	2021	92	1	3-5.9 years
Kang Qian	2023	2430	26	Unknow		Kang Qian	2023	2430	26	Before the COVID-19 epidemic		Kang Qian	2023	2430	26	low-income		Kang Qian	2023	2430	26	northern		Jin Jing	2018	1033	0	female		Han Siyuan	2022	251	2	spring		Li Jing	2021	941	36	＜3 years		Chang Hailing	2021	203	8	3-5.9 years
Li Shuang	2023	1522	44	Outpatient cases		Li Shuang	2023	1522	44	Before the COVID-19 epidemic		Li Shuang	2023	1522	44	high-income		Li Shuang	2023	1522	44	northern		Luo Lingfei	2022	953	37	male		Mao Junwen	2022	26	2	spring		Chang Hailing	2021	2273	66	＜3 years		Shang Xiaochun	2020	80	7	3-5.9 years
Liang Yufeng	2023	214	8	Inpatient cases		Liang Yufeng	2023	214	8	During the COVID-19 epidemic		Liang Yufeng	2023	214	8	high-income		Liang Yufeng	2023	214	8	southern		Hu Yue	2021	922	9	male		Wang Gang	2022	770	19	spring		Bi Wenjun	2020	852	32	＜3 years		Yuan Lu	2017	62	2	3-5.9 years
Liu Mingqi	2023	763	1	Unknow		Liu Mingqi	2023	763	1	Both periods included		Liu Mingqi	2023	763	1	high-income		Liu Mingqi	2023	763	1	southern		Xu Kai	2024	919	15	male		Chen Shuang	2022	69	2	summer		Shang Xiaochun	2020	1270	50	＜3 years		Chen Wanbing	2016	19	0	3-5.9 years
Luo Shuhua	2023	450	20	Unknow		Luo Shuhua	2023	450	20	Both periods included		Luo Shuhua	2023	450	20	high-income		Luo Shuhua	2023	450	20	southern		Zhao Jin	2014	917	22	female		Han Siyuan	2022	250	3	summer		Zhang Hailong	2019	381	3	＜3 years		*Zhou Yongkang	2016	161	3	3-5.9 years
Shabiremu Tohetamu	2023	1173	39	Inpatient cases		Shabiremu Tohetamu	2023	1173	39	Both periods included		Shabiremu Tohetamu	2023	1173	39	low-income		Shabiremu Tohetamu	2023	1173	39	northern		ZhuGe Xiaoling	2011	904	55	female		Mao Junwen	2022	15	0	summer		Luo Kaiwei	2018	331	8	＜3 years		Zhang Yonghong	2015	71	5	3-5.9 years
Wu Bingshan	2023	1601	10	Inpatient cases		Wu Bingshan	2023	1601	10	Both periods included		Wu Bingshan	2023	1601	10	high-income		Wu Bingshan	2023	1601	10	southern		Luo Lingfei	2022	886	37	female		Wang Gang	2022	747	28	summer		Yuan Lu	2017	338	8	＜3 years		Hong Wansheng	2014	9	1	3-5.9 years
Yao Wei	2023	797	4	Unknow		Yao Wei	2023	797	4	Both periods included		Yao Wei	2023	797	4	high-income		Yao Wei	2023	797	4	southern		Li Jing	2021	851	31	female		Chen Shuang	2022	65	5	autumn		Chen Wanbing	2016	492	24	＜3 years		Hu Tingting	2013	16	1	3-5.9 years
Zhang Qiang	2023	1334	36	Inpatient cases		Zhang Qiang	2023	1334	36	Both periods included		Zhang Qiang	2023	1334	36	mid-income		Zhang Qiang	2023	1334	36	southern		Wu Jianmei	2024	798	12	male		Han Siyuan	2022	240	4	autumn		Pang Beibei	2016	766	68	＜3 years		Wang Yange	2011	13	0	3-5.9 years
Gao Qiao	2023	1514	11	Unknow		Gao Qiao	2023	1514	11	Before the COVID-19 epidemic		Gao Qiao	2023	1514	11	high-income		Gao Qiao	2023	1514	11	northern		Xu Kai	2024	787	19	female		Mao Junwen	2022	35	1	autumn		*Zhou Yongkang	2016	3014	19	＜3 years
Chen Caiping	2022	464	10	Outpatient cases		Chen Caiping	2022	464	10	Both periods included		Chen Caiping	2022	464	10	high-income		Chen Caiping	2022	464	10	southern		Zhou Ying	2017	711	35	female		Wang Gang	2022	1767	98	autumn		Zhang Shun-Xian	2016	791	2	＜3 years
Chen Shuang	2022	263	14	Outpatient cases		Chen Shuang	2022	263	14	Before the COVID-19 epidemic		Chen Shuang	2022	263	14	high-income		Chen Shuang	2022	263	14	southern		Zhang Qiang	2023	676	19	male		Chen Shuang	2022	61	5	winter		Zhang Yonghong	2015	178	5	＜3 years
Cheng Ruiduo	2022	468	10	Unknow		Cheng Ruiduo	2022	468	10	Both periods included		Cheng Ruiduo	2022	468	10	mid-income		Cheng Ruiduo	2022	468	10	northern		Zhang Qiang	2023	658	17	female		Han Siyuan	2022	241	0	winter		Hong Wansheng	2014	227	6	＜3 years
Duan Jinqi	2022	350	2	Unknow		Duan Jinqi	2022	350	2	Before the COVID-19 epidemic		Duan Jinqi	2022	350	2	high-income		Duan Jinqi	2022	350	2	northern		Hu Yue	2021	639	5	female		Mao Junwen	2022	20	2	winter		Hu Tingting	2013	344	5	＜3 years
Han Siyuan	2022	982	9	Outpatient cases		Han Siyuan	2022	982	9	Before the COVID-19 epidemic		Han Siyuan	2022	982	9	high-income		Han Siyuan	2022	982	9	northern		Liu Zhihua	2011	623	8	male		Wang Gang	2022	1788	64	winter		Shabiremu Tohetamu	2013	59	4	＜3 years
He Fang	2022	544	4	Unknow		He Fang	2022	544	4	Both periods included		He Fang	2022	544	4	high-income		He Fang	2022	544	4	southern		Bi Wenjun	2020	584	24	male		*Cao Yihui	2021	127	13	spring		Wang Yange	2011	323	6	＜3 years
Luo Lingfei	2022	1839	74	Outpatient cases		Luo Lingfei	2022	1839	74	Both periods included		Luo Lingfei	2022	1839	74	high-income		Luo Lingfei	2022	1839	74	southern		Wu Jianmei	2024	550	2	female		Hu Jianying	2021	47	9	spring		ZhuGe Xiaoling	2011	696	42	＜3 years
Ma Xiaozhen	2022	2520	55	Unknow		Ma Xiaozhen	2022	2520	55	Both periods included		Ma Xiaozhen	2022	2520	55	low-income		Ma Xiaozhen	2022	2520	55	southern		Gong Zhixiang	2010	548	41	male		Hu Yue	2021	282	2	spring
Mao Junwen	2022	96	5	Outpatient cases		Mao Junwen	2022	96	5	Both periods included		Mao Junwen	2022	96	5	low-income		Mao Junwen	2022	96	5	northern		Han Siyuan	2022	510	6	male		*Cao Yihui	2021	113	11	summer
Shabiremu Tohetamu	2022	445	36	Outpatient cases		Shabiremu Tohetamu	2022	445	36	Before the COVID-19 epidemic		Shabiremu Tohetamu	2022	445	36	low-income		Shabiremu Tohetamu	2022	445	36	northern		Zhang Hailong	2019	477	8	male		Hu Jianying	2021	43	6	summer
Yao Shengping	2022	316	12	Inpatient cases		Yao Shengping	2022	316	12	Both periods included		Yao Shengping	2022	316	12	low-income		Yao Shengping	2022	316	12	southern		Han Siyuan	2022	472	3	female		Hu Yue	2021	300	1	summer
Tang Xiang	2022	1352	14	Unknow		Tang Xiang	2022	1352	14	Before the COVID-19 epidemic		Tang Xiang	2022	1352	14	low-income		Tang Xiang	2022	1352	14	southern		Bi Wenjun	2020	457	14	female		*Cao Yihui	2021	161	1	autumn
Wang Gang	2022	5072	209	Unknow		Wang Gang	2022	5072	209	Both periods included		Wang Gang	2022	5072	209	low-income		Wang Gang	2022	5072	209	southern		Wang Yange	2011	453	10	male		Hu Jianying	2021	139	1	autumn
Sun Zhenlu	2022	713	3	Unknow		Sun Zhenlu	2022	713	3	Before the COVID-19 epidemic		Sun Zhenlu	2022	713	3	high-income		Sun Zhenlu	2022	713	3	northern		*Cao Yihui	2021	412	21	male		Hu Yue	2021	514	9	autumn
Liu Li-Juan	2022	503	2	Outpatient cases		Liu Li-Juan	2022	503	2	Before the COVID-19 epidemic		Liu Li-Juan	2022	503	2	high-income		Liu Li-Juan	2022	503	2	northern		Wang Yange	2011	399	6	female		*Cao Yihui	2021	283	16	winter
*Cao Yihui	2021	2262	58	Unknow		*Cao Yihui	2021	2262	58	Before the COVID-19 epidemic		*Cao Yihui	2021	2262	58	low-income		*Cao Yihui	2021	2262	58	southern		Liu Zhihua	2011	362	2	female		Hu Jianying	2021	189	12	winter
Hu Jianying	2021	418	28	Unknow		Hu Jianying	2021	418	28	Before the COVID-19 epidemic		Hu Jianying	2021	418	28	low-income		Hu Jianying	2021	418	28	southern		Zhang Hailong	2019	361	1	female		Hu Yue	2021	465	2	winter
Hu Yue	2021	1561	14	Outpatient cases		Hu Yue	2021	1561	14	Before the COVID-19 epidemic		Hu Yue	2021	1561	14	low-income		Hu Yue	2021	1561	14	southern		Gong Zhixiang	2010	342	18	female		Bi Wenjun	2020	214	5	spring
Jin Di	2021	1347	17	Both of them		Jin Di	2021	1347	17	Before the COVID-19 epidemic		Jin Di	2021	1347	17	high-income		Jin Di	2021	1347	17	southern		Xie Sirou	2017	332	4	female		Li Xiaoyu	2020	181	0	spring
Kuang Xiaozhou	2021	805	19	Inpatient cases		Kuang Xiaozhou	2021	805	19	Both periods included		Kuang Xiaozhou	2021	805	19	high-income		Kuang Xiaozhou	2021	805	19	southern		Qiao Kun	2014	329	3	male		Zhang Wenqiang	2020	363	33	spring
Li Jing	2021	1957	66	Both of them		Li Jing	2021	1957	66	Before the COVID-19 epidemic		Li Jing	2021	1957	66	mid-income		Li Jing	2021	1957	66	southern		Wu Qian	2024	298	3	male		Bi Wenjun	2020	309	8	summer
Yuan Yan	2021	2494	62	Both of them		Yuan Yan	2021	2494	62	Before the COVID-19 epidemic		Yuan Yan	2021	2494	62	low-income		Yuan Yan	2021	2494	62	northern		Hu Tingting	2013	291	5	male		Li Xiaoyu	2020	309	1	summer
Zhang Weiwei	2021	1870	4	Outpatient cases		Zhang Weiwei	2021	1870	4	Before the COVID-19 epidemic		Zhang Weiwei	2021	1870	4	high-income		Zhang Weiwei	2021	1870	4	northern		Chen Wanbing	2016	290	13	male		Zhang Wenqiang	2020	489	29	summer
Cao Ran-Ran	2021	1181	30	Inpatient cases		Cao Ran-Ran	2021	1181	30	Before the COVID-19 epidemic		Cao Ran-Ran	2021	1181	30	low-income		Cao Ran-Ran	2021	1181	30	southern		*Cao Yihui	2021	272	11	female		Bi Wenjun	2020	291	11	autumn
Luo Xin	2021	656	12	Outpatient cases		Luo Xin	2021	656	12	Before the COVID-19 epidemic		Luo Xin	2021	656	12	high-income		Luo Xin	2021	656	12	southern		Xie Sirou	2017	268	10	male		Li Xiaoyu	2020	350	2	autumn
Chang Hailing	2021	2692	80	Outpatient cases		Chang Hailing	2021	2692	80	Before the COVID-19 epidemic		Chang Hailing	2021	2692	80	high-income		Chang Hailing	2021	2692	80	southern		Hu Jianying	2021	258	19	male		Zhang Wenqiang	2020	347	6	autumn
Bi Wenjun	2020	1041	38	Outpatient cases		Bi Wenjun	2020	1041	38	Before the COVID-19 epidemic		Bi Wenjun	2020	1041	38	high-income		Bi Wenjun	2020	1041	38	southern		Yuan Jianming	2019	258	0	male		Bi Wenjun	2020	227	14	winter
Li Xiaoyu	2020	1061	5	Both of them		Li Xiaoyu	2020	1061	5	Before the COVID-19 epidemic		Li Xiaoyu	2020	1061	5	high-income		Li Xiaoyu	2020	1061	5	southern		Wu Qian	2024	228	2	female		Li Xiaoyu	2020	221	2	winter
Shang Xiaochun	2020	1350	57	Outpatient cases		Shang Xiaochun	2020	1350	57	Before the COVID-19 epidemic		Shang Xiaochun	2020	1350	57	high-income		Shang Xiaochun	2020	1350	57	southern		Chen Wanbing	2016	221	11	female		Zhang Wenqiang	2020	198	40	winter
Su Cheng	2020	1042	21	Unknow		Su Cheng	2020	1042	21	Before the COVID-19 epidemic		Su Cheng	2020	1042	21	high-income		Su Cheng	2020	1042	21	northern		Tan Dongmei	2011	219	8	female		Wang Fang	2019	50	0	spring
Zhang Wenqiang	2020	1397	108	Both of them		Zhang Wenqiang	2020	1397	108	Before the COVID-19 epidemic		Zhang Wenqiang	2020	1397	108	high-income		Zhang Wenqiang	2020	1397	108	northern		Qiao Kun	2014	210	4	female		Yuan Jianming	2019	104	0	spring
Wu Limeng	2020	6051	153	Outpatient cases		Wu Limeng	2020	6051	153	Before the COVID-19 epidemic		Wu Limeng	2020	6051	153	high-income		Wu Limeng	2020	6051	153	southern		Yuan Lu	2017	203	4	female		Zhang Hailong	2019	202	2	spring
*Wang Jin-Xia	2020	1216	37	Unknow		*Wang Jin-Xia	2020	1216	37	Before the COVID-19 epidemic		*Wang Jin-Xia	2020	1216	37	low-income		*Wang Jin-Xia	2020	1216	37	southern		Yuan Lu	2017	197	6	male		Wang Fang	2019	54	0	summer
Zeng Hao	2019	1855	66	Unknow		Zeng Hao	2019	1855	66	Before the COVID-19 epidemic		Zeng Hao	2019	1855	66	mid-income		Zeng Hao	2019	1855	66	southern		Hu Tingting	2013	196	4	female		Yuan Jianming	2019	94	0	summer
Gao Lu	2019	1536	21	Unknow		Gao Lu	2019	1536	21	Before the COVID-19 epidemic		Gao Lu	2019	1536	21	high-income		Gao Lu	2019	1536	21	northern		Tan Dongmei	2011	193	11	male		Zhang Hailong	2019	347	4	summer
Guan Hongxia	2019	3048	10	Outpatient cases		Guan Hongxia	2019	3048	10	Before the COVID-19 epidemic		Guan Hongxia	2019	3048	10	high-income		Guan Hongxia	2019	3048	10	southern		Yuan Jianming	2019	170	0	female		Wang Fang	2019	46	0	autumn
Lin Lin	2019	1017	22	Inpatient cases		Lin Lin	2019	1017	22	Before the COVID-19 epidemic		Lin Lin	2019	1017	22	high-income		Lin Lin	2019	1017	22	northern		Zhang Yalin	2018	162	6	male		Yuan Jianming	2019	98	0	autumn
Wang Fang	2019	219	0	Unknow		Wang Fang	2019	219	0	Before the COVID-19 epidemic		Wang Fang	2019	219	0	low-income		Wang Fang	2019	219	0	northern		Hu Jianying	2021	160	9	female		Zhang Hailong	2019	222	3	autumn
Yuan Jianming	2019	428	0	Unknow		Yuan Jianming	2019	428	0	Before the COVID-19 epidemic		Yuan Jianming	2019	428	0	high-income		Yuan Jianming	2019	428	0	southern		Xie Jing	2015	154	3	male		Wang Fang	2019	69	0	winter
Zhang Hailong	2019	838	9	Unknow		Zhang Hailong	2019	838	9	Before the COVID-19 epidemic		Zhang Hailong	2019	838	9	high-income		Zhang Hailong	2019	838	9	southern		Li Ruiqiang	2014	148	5	male		Yuan Jianming	2019	132	0	winter
Zhang Junying	2019	181	4	Outpatient cases		Zhang Junying	2019	181	4	Before the COVID-19 epidemic		Zhang Junying	2019	181	4	high-income		Zhang Junying	2019	181	4	northern		Zhang Yalin	2018	141	7	female		Zhang Hailong	2019	67	0	winter
Xue Liang	2019	569	11	Unknow		Xue Liang	2019	569	11	Before the COVID-19 epidemic		Xue Liang	2019	569	11	high-income		Xue Liang	2019	569	11	southern		Wang Fang	2019	137	0	male		Gong Chunhua	2018	139	5	spring
* Chen Chong	2019	3060	47	Unknow		* Chen Chong	2019	3060	47	Before the COVID-19 epidemic		* Chen Chong	2019	3060	47	high-income		* Chen Chong	2019	3060	47	southern		Li Ruiqiang	2014	134	3	female		Gong Chunhua	2018	193	4	summer
Cheng Sisi	2018	1250	60	Unknow		Cheng Sisi	2018	1250	60	Before the COVID-19 epidemic		Cheng Sisi	2018	1250	60	high-income		Cheng Sisi	2018	1250	60	northern		Wang Fang	2019	82	0	female		Gong Chunhua	2018	153	2	autumn
Gong Xiaohuan	2018	9492	194	Outpatient cases		Gong Xiaohuan	2018	9492	194	Before the COVID-19 epidemic		Gong Xiaohuan	2018	9492	194	high-income		Gong Xiaohuan	2018	9492	194	southern		Xie Jing	2015	78	5	female		Gong Chunhua	2018	132	2	winter
Gong Chunhua	2018	617	13	Outpatient cases		Gong Chunhua	2018	617	13	Before the COVID-19 epidemic		Gong Chunhua	2018	617	13	high-income		Gong Chunhua	2018	617	13	southern								Xie Sirou	2017	148	2	spring
Guo Limin	2018	463	6	Unknow		Guo Limin	2018	463	6	Before the COVID-19 epidemic		Guo Limin	2018	463	6	mid-income		Guo Limin	2018	463	6	northern								Yuan Lu	2017	113	2	spring
Jiang Xiao	2018	300	7	Outpatient cases		Jiang Xiao	2018	300	7	Before the COVID-19 epidemic		Jiang Xiao	2018	300	7	high-income		Jiang Xiao	2018	300	7	southern								Xie Sirou	2017	199	0	summer
Jin Jing	2018	3009	0	Both of them		Jin Jing	2018	3009	0	Before the COVID-19 epidemic		Jin Jing	2018	3009	0	mid-income		Jin Jing	2018	3009	0	southern								Yuan Lu	2017	83	3	summer
Luo Kaiwei	2018	1123	17	Unknow		Luo Kaiwei	2018	1123	17	Before the COVID-19 epidemic		Luo Kaiwei	2018	1123	17	mid-income		Luo Kaiwei	2018	1123	17	southern								Xie Sirou	2017	190	12	autumn
Tan Weiwei	2018	363	3	Outpatient cases		Tan Weiwei	2018	363	3	Before the COVID-19 epidemic		Tan Weiwei	2018	363	3	high-income		Tan Weiwei	2018	363	3	southern								Yuan Lu	2017	116	4	autumn
Zhang Yalin	2018	303	13	Unknow		Zhang Yalin	2018	303	13	Before the COVID-19 epidemic		Zhang Yalin	2018	303	13	mid-income		Zhang Yalin	2018	303	13	southern								Xie Sirou	2017	63	0	winter
He Liying	2017	850	3	Unknow		He Liying	2017	850	3	Before the COVID-19 epidemic		He Liying	2017	850	3	low-income		He Liying	2017	850	3	southern								Yuan Lu	2017	88	1	winter
Su Tong	2017	2211	52	Inpatient cases		Su Tong	2017	2211	52	Before the COVID-19 epidemic		Su Tong	2017	2211	52	high-income		Su Tong	2017	2211	52	northern								Chen Wanbing	2016	68	2	spring
Sun Jingshuang	2017	201	5	Outpatient cases		Sun Jingshuang	2017	201	5	Before the COVID-19 epidemic		Sun Jingshuang	2017	201	5	high-income		Sun Jingshuang	2017	201	5	southern								Pang Beibei	2016	338	12	spring
Wang Haiyan	2017	671	12	Outpatient cases		Wang Haiyan	2017	671	12	Before the COVID-19 epidemic		Wang Haiyan	2017	671	12	high-income		Wang Haiyan	2017	671	12	northern								*Zhou Yongkang	2016	793	5	spring
Xie Sirou	2017	600	14	Unknow		Xie Sirou	2017	600	14	Before the COVID-19 epidemic		Xie Sirou	2017	600	14	high-income		Xie Sirou	2017	600	14	southern								Zhang Shun-Xian	2016	267	1	spring
Yuan Lu	2017	400	10	Outpatient cases		Yuan Lu	2017	400	10	Before the COVID-19 epidemic		Yuan Lu	2017	400	10	low-income		Yuan Lu	2017	400	10	northern								Chen Wanbing	2016	53	0	summer
Zhou Ying	2017	1754	95	Outpatient cases		Zhou Ying	2017	1754	95	Before the COVID-19 epidemic		Zhou Ying	2017	1754	95	high-income		Zhou Ying	2017	1754	95	northern								Pang Beibei	2016	373	4	summer
Chen Wanbing	2016	511	24	Unknow		Chen Wanbing	2016	511	24	Before the COVID-19 epidemic		Chen Wanbing	2016	511	24	low-income		Chen Wanbing	2016	511	24	southern								*Zhou Yongkang	2016	785	8	summer
Ding Ming	2016	4214	69	Outpatient cases		Ding Ming	2016	4214	69	Before the COVID-19 epidemic		Ding Ming	2016	4214	69	high-income		Ding Ming	2016	4214	69	southern								Zhang Shun-Xian	2016	200	1	summer
Pang Beibei	2016	1368	105	Unknow		Pang Beibei	2016	1368	105	Before the COVID-19 epidemic		Pang Beibei	2016	1368	105	mid-income		Pang Beibei	2016	1368	105	southern								Chen Wanbing	2016	148	11	autumn
Su Jing	2016	987	6	Outpatient cases		Su Jing	2016	987	6	Before the COVID-19 epidemic		Su Jing	2016	987	6	high-income		Su Jing	2016	987	6	southern								Pang Beibei	2016	332	5	autumn
Wang Dongyue	2016	2462	13	Unknow		Wang Dongyue	2016	2462	13	Before the COVID-19 epidemic		Wang Dongyue	2016	2462	13	high-income		Wang Dongyue	2016	2462	13	southern								*Zhou Yongkang	2016	743	3	autumn
Xu Zhongqing	2016	1554	40	Unknow		Xu Zhongqing	2016	1554	40	Before the COVID-19 epidemic		Xu Zhongqing	2016	1554	40	high-income		Xu Zhongqing	2016	1554	40	southern								Zhang Shun-Xian	2016	260	1	autumn
Zhao Jiayong	2016	2541	51	Unknow		Zhao Jiayong	2016	2541	51	Before the COVID-19 epidemic		Zhao Jiayong	2016	2541	51	mid-income		Zhao Jiayong	2016	2541	51	northern								Chen Wanbing	2016	242	11	winter
Zheng Shufa	2016	9364	100	Outpatient cases		Zheng Shufa	2016	9364	100	Before the COVID-19 epidemic		Zheng Shufa	2016	9364	100	high-income		Zheng Shufa	2016	9364	100	southern								Pang Beibei	2016	325	84	winter
*Zhou Yongkang	2016	3175	22	Inpatient cases		*Zhou Yongkang	2016	3175	22	Before the COVID-19 epidemic		*Zhou Yongkang	2016	3175	22	Mixed		*Zhou Yongkang	2016	3175	22	Mixed								*Zhou Yongkang	2016	854	6	winter
Shen Hongwei	2016	412	9	Outpatient cases		Shen Hongwei	2016	412	9	Before the COVID-19 epidemic		Shen Hongwei	2016	412	9	high-income		Shen Hongwei	2016	412	9	southern								Zhang Shun-Xian	2016	394	0	winter
Zhang Shun-Xian	2016	1121	3	Outpatient cases		Zhang Shun-Xian	2016	1121	3	Before the COVID-19 epidemic		Zhang Shun-Xian	2016	1121	3	low-income		Zhang Shun-Xian	2016	1121	3	southern								Dong Hongyan	2015	65	1	spring
*Li L L	2016	461	30	Inpatient cases		*Li L L	2016	461	30	Before the COVID-19 epidemic		*Li L L	2016	239	23	high-income		*Li L L	2016	239	23	northern								Zhang Yonghong	2015	75	4	spring
Dong Hongyan	2015	336	7	Unknow		Dong Hongyan	2015	336	7	Before the COVID-19 epidemic		*Li L L	2016	222	7	mid-income		*Li L L	2016	222	7	southern								Dong Hongyan	2015	111	2	summer
Hong Zhantong	2015	1587	11	Both of them		Hong Zhantong	2015	1587	11	Before the COVID-19 epidemic		Dong Hongyan	2015	336	7	high-income		Dong Hongyan	2015	336	7	southern								Zhang Yonghong	2015	52	2	summer
Jin Miao	2015	519	19	Outpatient cases		Jin Miao	2015	519	19	Before the COVID-19 epidemic		Hong Zhantong	2015	1587	11	high-income		Hong Zhantong	2015	1587	11	southern								Dong Hongyan	2015	102	2	autumn
Luo Xin	2015	273	4	Both of them		Luo Xin	2015	273	4	Before the COVID-19 epidemic		Jin Miao	2015	519	19	high-income		Jin Miao	2015	519	19	northern								Zhang Yonghong	2015	50	2	autumn
Xie Jing	2015	232	8	Unknow		Xie Jing	2015	232	8	Before the COVID-19 epidemic		Luo Xin	2015	273	4	high-income		Luo Xin	2015	273	4	southern								Dong Hongyan	2015	58	2	winter
*Yu Jianxing	2015	41553	467	Unknow		*Yu Jianxing	2015	41553	467	Before the COVID-19 epidemic		Xie Jing	2015	232	8	low-income		Xie Jing	2015	232	8	northern								Zhang Yonghong	2015	109	6	winter
Zhang Min	2015	532	10	Outpatient cases		Zhang Min	2015	532	10	Before the COVID-19 epidemic		*Yu Jianxing	2015	41553	467	Mixed		*Yu Jianxing	2015	41553	467	Mixed								Hu Tingting	2013	103	1	spring
Zhang Yonghong	2015	286	14	Both of them		Zhang Yonghong	2015	286	14	Before the COVID-19 epidemic		Zhang Min	2015	532	10	high-income		Zhang Min	2015	532	10	southern								Hu Tingting	2013	162	1	summer
Zhang D-M	2015	1128	14	Both of them		Zhang D-M	2015	1128	14	Before the COVID-19 epidemic		Zhang Yonghong	2015	286	14	low-income		Zhang Yonghong	2015	286	14	northern								Hu Tingting	2013	122	4	autumn
Lu Lijuan	2015	436	2	Outpatient cases		Lu Lijuan	2015	436	2	Before the COVID-19 epidemic		Zhang D-M	2015	1128	14	high-income		Zhang D-M	2015	1128	14	southern								Hu Tingting	2013	100	3	winter
*Li Ke	2015	508	5	Inpatient cases		*Li Ke	2015	508	5	Before the COVID-19 epidemic		Lu Lijuan	2015	436	2	high-income		Lu Lijuan	2015	436	2	southern								Liu Zhihua	2011	199	1	spring
Chen Huifang	2014	709	9	Outpatient cases		Chen Huifang	2014	709	9	Before the COVID-19 epidemic		*Li Ke	2015	508	5	Mixed		*Li Ke	2015	508	5	Mixed								Wang Yange	2011	210	6	spring
Hong Wansheng	2014	507	12	Outpatient cases		Hong Wansheng	2014	507	12	Before the COVID-19 epidemic		Chen Huifang	2014	709	9	high-income		Chen Huifang	2014	709	9	southern								ZhuGe Xiaoling	2011	255	2	spring
Li Ruiqiang	2014	282	8	Outpatient cases		Li Ruiqiang	2014	282	8	Before the COVID-19 epidemic		Hong Wansheng	2014	507	12	high-income		Hong Wansheng	2014	507	12	southern								ZhuGe Xiaoling	2011	222	37	spring
Qiao Kun	2014	539	7	Unknow		Qiao Kun	2014	539	7	Before the COVID-19 epidemic		Li Ruiqiang	2014	282	8	high-income		Li Ruiqiang	2014	282	8	northern								Liu Zhihua	2011	270	2	summer
Xiang Jingyao	2014	331	10	Inpatient cases		Xiang Jingyao	2014	331	10	Before the COVID-19 epidemic		Qiao Kun	2014	539	7	high-income		Qiao Kun	2014	539	7	southern								Wang Yange	2011	258	0	summer
Zhao Jin	2014	2416	65	Outpatient cases		Zhao Jin	2014	2416	65	Before the COVID-19 epidemic		Xiang Jingyao	2014	331	10	low-income		Xiang Jingyao	2014	331	10	northern								ZhuGe Xiaoling	2011	354	1	summer
Wu Wei	2014	983	15	Outpatient cases		Wu Wei	2014	983	15	Before the COVID-19 epidemic		Zhao Jin	2014	2416	65	low-income		Zhao Jin	2014	2416	65	southern								ZhuGe Xiaoling	2011	1123	56	summer
Wang Gang	2014	1125	42	Outpatient cases		Wang Gang	2014	1125	42	Before the COVID-19 epidemic		Wu Wei	2014	983	15	high-income		Wu Wei	2014	983	15	southern								Liu Zhihua	2011	260	4	autumn
An Shuyi	2013	639	2	Unknow		An Shuyi	2013	639	2	Before the COVID-19 epidemic		Wang Gang	2014	1125	42	high-income		Wang Gang	2014	1125	42	southern								Wang Yange	2011	216	2	autumn
Fei Yi	2013	619	17	Unknow		Fei Yi	2013	619	17	Before the COVID-19 epidemic		An Shuyi	2013	639	2	mid-income		An Shuyi	2013	639	2	northern								ZhuGe Xiaoling	2011	164	3	autumn
Hu Tingting	2013	487	9	Unknow		Hu Tingting	2013	487	9	Before the COVID-19 epidemic		Fei Yi	2013	619	17	high-income		Fei Yi	2013	619	17	southern								ZhuGe Xiaoling	2011	379	4	autumn
Lu Lijuan	2013	674	0	Inpatient cases		Lu Lijuan	2013	1110	2	Before the COVID-19 epidemic		Hu Tingting	2013	487	9	high-income		Hu Tingting	2013	487	9	southern								Liu Zhihua	2011	256	3	winter
Lu Lijuan	2013	436	2	Outpatient cases		Miu Guozhong	2013	66	1	Before the COVID-19 epidemic		Lu Lijuan	2013	1110	2	high-income		Lu Lijuan	2013	1110	2	southern								Wang Yange	2011	168	8	winter
Miu Guozhong	2013	66	1	Outpatient cases		Shabiremu Tohetamu	2013	379	4	Before the COVID-19 epidemic		Miu Guozhong	2013	66	1	high-income		Miu Guozhong	2013	66	1	southern								ZhuGe Xiaoling	2011	147	5	winter
Shabiremu Tohetamu	2013	379	4	Inpatient cases		Ye Hongyan	2013	900	44	Before the COVID-19 epidemic		Shabiremu Tohetamu	2013	379	4	low-income		Shabiremu Tohetamu	2013	379	4	northern								ZhuGe Xiaoling	2011	420	33	winter
Ye Hongyan	2013	900	44	Outpatient cases		Chen Shih-Yen	2013	755	6	Before the COVID-19 epidemic		Ye Hongyan	2013	900	44	high-income		Ye Hongyan	2013	900	44	southern								Li Yongqing	2010	456	2	spring
Chen Shih-Yen	2013	755	6	Inpatient cases		*Chen Yu	2013	811	36	Before the COVID-19 epidemic		Chen Shih-Yen	2013	755	6	high-income		Chen Shih-Yen	2013	755	6	southern								Li Yongqing	2010	707	23	summer
*Chen Yu	2013	811	36	Outpatient cases		Li Xiaole	2012	428	5	Before the COVID-19 epidemic		*Chen Yu	2013	811	36	high-income		*Chen Yu	2013	811	36	southern								Li Yongqing	2010	434	3	autumn
Li Xiaole	2012	428	5	Both of them		Li Xiaoyi	2012	414	11	Before the COVID-19 epidemic		Li Xiaole	2012	428	5	high-income		Li Xiaole	2012	428	5	southern								Li Yongqing	2010	521	0	winter
Li Xiaoyi	2012	414	11	Inpatient cases		Lin Qian	2012	300	4	Before the COVID-19 epidemic		Li Xiaoyi	2012	414	11	high-income		Li Xiaoyi	2012	414	11	northern
Lin Qian	2012	300	4	Unknow		Wang Yongxia	2012	295	12	Before the COVID-19 epidemic		Lin Qian	2012	300	4	high-income		Lin Qian	2012	300	4	southern
Wang Yongxia	2012	295	12	Both of them		Liu Zhihua	2011	985	10	Before the COVID-19 epidemic		Wang Yongxia	2012	295	12	low-income		Wang Yongxia	2012	295	12	northern
Liu Zhihua	2011	985	10	Outpatient cases		Tan Dongmei	2011	412	19	Before the COVID-19 epidemic		Liu Zhihua	2011	985	10	high-income		Liu Zhihua	2011	985	10	southern
Tan Dongmei	2011	412	19	Outpatient cases		Wang Yange	2011	852	16	Before the COVID-19 epidemic		Tan Dongmei	2011	412	19	low-income		Tan Dongmei	2011	412	19	southern
Wang Yange	2011	852	16	Unknow		ZhuGe Xiaoling	2011	920	11	Before the COVID-19 epidemic		Wang Yange	2011	852	16	high-income		Wang Yange	2011	852	16	southern
ZhuGe Xiaoling	2011	920	11	Outpatient cases		ZhuGe Xiaoling	2011	2144	130	Before the COVID-19 epidemic		ZhuGe Xiaoling	2011	920	11	high-income		ZhuGe Xiaoling	2011	920	11	southern
ZhuGe Xiaoling	2011	2144	130	Outpatient cases		Gong Zhixiang	2010	910	59	Before the COVID-19 epidemic		ZhuGe Xiaoling	2011	2144	130	high-income		ZhuGe Xiaoling	2011	2144	130	southern
Gong Zhixiang	2010	910	59	Outpatient cases		Li Bowen	2010	345	5	Before the COVID-19 epidemic		Gong Zhixiang	2010	910	59	high-income		Gong Zhixiang	2010	910	59	southern
Li Bowen	2010	345	5	Inpatient cases		Li Yongqing	2010	2118	28	Before the COVID-19 epidemic		Li Bowen	2010	345	5	low-income		Li Bowen	2010	345	5	northern
Li Yongqing	2010	2118	28	Inpatient cases		*Chang Zhaorui	2009	1100	10	Before the COVID-19 epidemic		Li Yongqing	2010	2118	28	low-income		Li Yongqing	2010	2118	28	northern
*Chang Zhaorui	2009	1100	10	Inpatient cases		Jin Yu	2009	544	6	Before the COVID-19 epidemic		*Chang Zhaorui	2009	1100	10	Mixed		*Chang Zhaorui	2009	1100	10	Mixed
Jin Yu	2009	544	6	Inpatient cases		Cheng Weixia	2008	286	5	Before the COVID-19 epidemic		Jin Yu	2009	544	6	low-income		Jin Yu	2009	544	6	northern
Cheng Weixia	2008	286	5	Inpatient cases		Ye Xinhua	2008	1062	12	Before the COVID-19 epidemic		Cheng Weixia	2008	286	5	low-income		Cheng Weixia	2008	286	5	northern
Ye Xinhua	2008	1062	12	Inpatient cases		*Sun Yaping	2006	414	5	Before the COVID-19 epidemic		Ye Xinhua	2008	1062	12	low-income		Ye Xinhua	2008	1062	12	northern
*Sun Yaping	2006	414	5	Inpatient cases								*Sun Yaping	2006	414	5	Mixed		*Sun Yaping	2006	414	5	Mixed
[truncated: 23 more columns]

## Sheet: OR
		Positive cases	Negative cases	Positive asymptomatic individuals	Negative asymptomatic individuals
study	year	a	b	c	d
He Liying 2017	2017	3	847	0	170
Zhang Shun-Xian 2016	2016	3	1118	0	319
*Li L L 2016	2016	30	431	19	442
*Li Ke 2015	2015	5	503	0	271
Li Xiaole 2012	2012	5	423	13	415
Li Bowen 2010	2010	5	340	2	87
Cheng Weixia 2008	2008	5	281	0	98
